# Supplementary material for: From Adsorbent to Photocatalyst: The Sensitization Effect of SnO2 Surface towards Dye Photodecomposition
Source: Molecules. 2021 Nov 25;26(23):7123. doi: 10.3390/molecules26237123 (PMC8659128; doi:10.3390/molecules26237123)
Supplement: Supplementary file 1 [file molecules-26-07123-s001.zip]

Archive with 1 entries (1 files):
- molecules-1479187-Supplementary.pdf
